# Supplementary material for: Homozygosity for a Novel DOCK7 Variant Due to Segmental Uniparental Isodisomy of Chromosome 1 Associated with Early Infantile Epileptic Encephalopathy (EIEE) and Cortical Visual Impairment
Source: Int J Mol Sci. 2022 Jul 2;23(13):7382. doi: 10.3390/ijms23137382 (PMC9266905; doi:10.3390/ijms23137382)
Supplement: Supplementary file 1 [file ijms-23-07382-s001.zip]

Archive with 2 entries (2 files):
- Supplemental Table1 .xlsx
- Supplementary Figure S1.pdf
